# Supplementary material for: Dietary Yam (Dioscorea opposita Thunb.) Ameliorates Parkinson’s Disease in Mice via Gut Microbiota-Driven Mitochondrial Improvement and Neuroinflammation Inhibition
Source: Nutrients. 2026 Apr 11;18(8):1208. doi: 10.3390/nu18081208 (PMC13119290; doi:10.3390/nu18081208)
Supplement: Supplementary file 1 [file nutrients-18-01208-s001.zip]

Archive with 1 entries (1 files):
- nutrients-4234995-supplementary.pdf
